# Supplementary material for: An Interactive Allyship and Privilege Workshop for Trainees in Medicine
Source: MedEdPORTAL. 2024 Aug 2;20:11426. doi: 10.15766/mep_2374-8265.11426 (PMC11294452; doi:10.15766/mep_2374-8265.11426)
Supplement: Supplementary file 1 — DEI Needs Assessment and Preworkshop Survey.docxFacilitator Guide.docxLearner Guide.docxAllyship Workshop Slides.pptxReflective Exercise.docxPostworkshop Survey.docx [file mep_2374-8265.11426-s001.zip]

Archive with 7 entries (7 files):
- C. Learner Guide.docx
- E. Reflective Exercise.docx
- A. DEI Needs Assessment and Preworkshop Survey.docx
- B. Facilitator Guide.docx
- D. Allyship Workshop Slides.pptx
- F. Postworkshop Survey.docx
- _Educational Summary Report_11426.pdf
